# Supplementary material for: Enhancing Bovine Embryo Development In Vitro Using Oil-in-Water Nanoemulsions as Specific Carriers for Essential Lipids
Source: BioTech (Basel). 2024 Jun 11;13(2):19. doi: 10.3390/biotech13020019 (PMC11201380; doi:10.3390/biotech13020019)
Supplement: Supplementary file 1 [file biotech-13-00019-s001.zip]

Archive with 1 entries (1 files):
- biotech-2997705-supplementary.pdf
